# Supplementary material for: Knock-Out of CmNAC-NOR Affects Melon Climacteric Fruit Ripening
Source: Front Plant Sci. 2022 Jun 10;13:878037. doi: 10.3389/fpls.2022.878037 (PMC9226586; doi:10.3389/fpls.2022.878037)
Supplement: Supplementary file 1 [file Table_1.xlsx]

## Sheet: NAC-NOR
Supplementary Table 1: List of primers and their uses.
Primer Name	Sequence (5´- 3´)	Target
NORsgRNA1_F	attgGAGAGCACCGACTCATCGGC	gRNA1
NORsgRNA1_R	aaacGCCGATGAGTCGGTGCTCTC
NORsgRNA2_F	attgAAGCCGGTGTTGGCCGCGGA	gRNA2
NORsgRNA2_R	aaacTCCGCGGCCAACACCGGCTT
NORsgRNA3_F	attgCAGCAGCCGAATTTACCGCC	gRNA3
NORsgRNA3_R	aaacGGCGGTAAATTCGGCTGCTG
RO94	GGACACTTCCTCATCGAGGGT	Cas9 gene
RO95	GTGGAGCCTTGGTGATCTCGG
M13 Fwd	TGTAAAACGACGGCCAGT	Sequencing tandem and final vector
Nor-1F	GATCAGCTTTGCCTGTTTTGTG	CmNAC-NOR MELO3C016540.2
Nor-2R	GATACAAGGCTTATTATCCGC
qRT_CYP7_F1	CGGTGCATAATGCTCGGAA	CmCYP7 MELO3C025848.2 (Saladié et al 2015)
qRT_CYP7_R1	CGATGTGGAAATTGACGGAA
qRT_ACS1_F2	AAAAGTGTTCCCAAAGGTTAGC	CmACS1 MELO3C021182.2
qRT_ACS1_R2	TGGTGGGAGGATATGATAGAAA
qRT_ACO1_F2	TTATGCTGTTGCCATTGGAC	CmACO1 MELO3C014437.2
qRT_ACO1_R2	CCCCAAGTTTGTGTTTGAAGA
qPCR_CmOR_F2	CTAGTGAACACGACCCACGA	CmOr MELO3C005449.2
qPCR_CmOR_R2	CCATGTGCAAAGTTCAAACG
qPCR_CmPGa_F1	ACACAGACATTCGTGGGACA	CmPG MELO3C013129.2
qPCR_CmPGa_R1	GCATGGAAATTTTGGGCTAC
qPCR_CmPGb_F1	CAAGAATGGAAATGCCAAAG	CmPG MELO3C016494.2
qPCR_CmPGb_R1	CATGGGCTCAACCATGTCAA
qPCR_CmADH2_F1	GCGGAATCGTTAAAGGGTGTACT	CmADH2 MELO3C014897.2 (Manríquez et al 2006)
qPCR_CmADH2_R1	AGCCGCCTCTCTCTCTTCTTC
qPCR_CmAAT1_F2	GAATTGGGGTTGAAAACGTG	CmAAT1 MELO3C024771.2
qPCR_CmAAT1_R2	GTGTAATTCTGGCCCCTGTG
