# Supplementary material for: Knock-Out of CmNAC-NOR Affects Melon Climacteric Fruit Ripening
Source: Front Plant Sci. 2022 Jun 10;13:878037. doi: 10.3389/fpls.2022.878037 (PMC9226586; doi:10.3389/fpls.2022.878037)
Supplement: Supplementary file 2 [file Table_2.xlsx]

## Sheet: A) List of VOCs detected
Supplementary Table S2: VOCs detected in melon flesh samples. A: List of VOCs detected. B: Relative content of VOCs (ng/g frozen tissue)
Compound	RTa	RIb	CAS
Ethanol	1.031		64-17-5
Propanal	1.07		123-38-6
Acetic acid, methyl ester	1.12		79-20-9
Furan, 2-methyl-	1.3	609.56	534-22-5
Ethyl Acetate	1.316	612.62	141-78-6
Butanal, 3-methyl-	1.5	647.801	590-86-3
Butanal, 2-methyl-	1.548	656.979	96-17-3
Propanoic acid, 2-methyl-, methyl ester	1.643	675.143	547-63-7
1-Penten-3-ol	1.643	675.143	616-25-1
1-Penten-3-one	1.66	678.394	1629-58-9
Pentanal	1.738	693.308	110-62-3
Furan, 2-ethyl-	1.75	695.602	3208-16-0
Propanoic acid, ethyl ester	1.815	704.204	105-37-3
n-Propyl acetate	1.833	706.006	109-60-4
Butanoic acid, methyl ester	1.898	712.513	623-42-7
3-Buten-1-ol, 3-methyl-	1.999	722.623	763-32-6
1-Butanol, 3-methyl-	2.028	725.526	123-51-3
1-Butanol, 2-methyl-	2.052	727.928	137-32-6
2-Butenal, 2-methyl-	2.1	732.733	1115-11-3
Disulfide dimethyl	2.1	732.733	624-92-0
Pentane. 1-chloro-	2.224	745.145	543-59-9
2-Pentenal, (E)-	2.248	747.548	1576-87-0
Propanoic acid, 2-methyl-, ethyl ester	2.248	747.548	97-62-1
1-Pentanol	2.3	752.753	71-41-0
Acetic acid, 2-methylpropyl ester	2.408	763.564	110-19-0
Butanoic acid, 2-methyl-, methyl ester	2.444	767.167	868-57-5
3-Hexanone	2.569	779.68	589-38-8
Hexanal	2.758	798.599	66-25-1
Butanoic acid, ethyl ester	2.758	798.599	105-54-4
Propanoic acid, propyl ester	2.85	804.377	106-36-5
Acetic acid, butyl ester	2.937	809.259	123-86-4
2-Buten-1-ol, acetate	3.1	818.406	628-08-0
Butanoic acid, 2-methyl-, ethyl ester	3.524	842.2	7452-79-1
2-Hexenal, (E)-	3.589	845.847	6728-26-3
Butanoic acid, 3-methyl-, ethyl ester	3.595	846.184	108-64-5
3-Hexen-1-ol, (Z)-	3.631	848.204	928-96-1
Propanoic acid, 2-methylpropyl ester	3.85	860.494	540-42-1
1-Hexanol	3.88	862.177	111-27-3
1-Butanol, 3-methyl-, acetate	4.023	870.202	123-92-2
1-Butanol, 2-methyl-, acetate	4.064	872.503	624-41-9
Cyclohexanol	4.23	881.818	108-93-0
2-Heptanone	4.295	885.466	110-43-0
Furan, 2-butyl-	4.31	886.308	4466-24-4
Butanoic acid, propyl ester	4.468	895.174	105-66-8
Pentanoic acid, ethyl ester	4.515	897.811	539-82-2
Heptanal	4.545	899.495	111-71-7
Methyl (methylthio)acetate	4.676	904.935	16630-66-3
Propanoic acid, butyl ester	4.687	905.38	590-01-2
Acetic acid, pentyl ester	4.8	909.951	628-63-7
Propanoic acid, 2-methyl-, 2-methylpropyl ester	4.824	910.922	97-85-8
2-Buten-1-ol, 3-methyl-, acetate	4.996	917.88	1191-16-8
Hexanoic acid, methyl ester	5.044	919.822	106-70-7
3-Hexenoic acid, methyl ester, (Z)-	5.2	926.133	13894-62-7
Ethyl tiglate	5.388	933.738	5837-78-5
Butanoic acid, 2-methyl-, propyl ester	5.56	940.696	37064-20-3
Butanoic acid, 3-methyl-, propyl ester	5.65	944.337	557-00-6
Propanoic acid, 2-methyl-, butyl ester	5.744	948.139	97-87-0
2-Heptanone. 6-methyl-	5.773	949.312	928-68-7
Butanoic acid, 2-methylpropyl ester	5.815	951.011	539-90-2
2-Heptenal, (Z)-	5.868	953.155	57266-86-1
Benzaldehyde	5.958	956.796	100-52-7
Dimethyl trisulfide	6.1	962.54	3658-80-8
1-Heptanol	6.175	965.574	111-70-6
1-Octen-3-one	6.4	974.676	4312-99-6
1-Octen-3-ol	6.45	976.699	3391-86-4
Ethyl (methylthio)acetate	6.498	978.641	4455-13-4
5-Hepten-2-one, 6-methyl-	6.581	981.998	110-93-0
Furan, 2-pentyl-	6.723	987.743	3777-69-3
2-Furanmethanol, acetate	6.8	990.858	623-17-6
Butanoic acid, butyl ester	6.866	993.528	109-21-7
2,4-Heptadienal, (E,E)-1	6.895	994.701	4313-03-5
Hexanoic acid, ethyl ester	6.984	998.301	123-66-0
Butanoic acid, 2-methyl-, 2-methylpropyl ester	7.055	1001.02	2445-67-2
Octanal	7.091	1002.28	124-13-0
3-Hexen-1-ol, acetate, (Z)-/(E)-	7.127	1003.54	3681-71-8
Butanoic acid, 3-methyl-, 2-methylpropyl ester	7.15	1004.35	589-59-3
2,4-Heptadienal, (E,E)-2	7.293	1009.36	4313-03-5
Acetic acid, hexyl ester	7.317	1010.2	142-92-7
Propanoic acid, 2-methyl-, 2-methylbutyl ester	7.405	1013.29	2445-69-4
3-(Methylthio)propanoic acid methyl ester	7.62	1020.83	13532-18-8
Eucalyptol	7.857	1029.14	470-82-6
Benzyl Alcohol	7.904	1030.79	100-51-6
Cyclohexanone. 2.2.6-trimethyl-	7.922	1031.42	2408-37-9
3-Octen-2-one	8.053	1036.01	1669-44-9
Acetic acid, cyclohexyl ester	8.1	1037.66	622-45-7
Butanoic acid, 2-methyl-, butyl ester	8.118	1038.29	15706-73-7
Benzeneacetaldehyde	8.166	1039.97	122-78-1
3-Octen-1-ol, (Z)-	8.498	1051.61	20125-84-2
2,3-Butanedioldiacetate,1	8.504	1051.82	1114-92-7
2-Octenal, (E)-	8.599	1055.15	2548-87-0
Butanoic acid, 2-methylbutyl ester	8.611	1055.58	51115-64-1
2,3-Butanedioldiacetate,2	8.884	1065.15	1114-92-7
3.5-Octadien-2-one. (E.E)-	8.925	1066.58	30086-02-3
1-Octanol	9.002	1069.28	111-87-5
Phenol, 2-methoxy-	9.376	1082.4	90-05-1
Benzoic acid, methyl ester	9.55	1088.5	93-58-3
2,4-Hexadienoic acid, ethyl ester	9.602	1090.32	2396-84-1
Hexanoic acid, propyl ester	9.673	1092.81	626-77-7
Heptanoic acid, ethyl ester	9.756	1095.72	106-30-9
3-(Methylthio)propanoic acid, ethyl ester	9.792	1096.98	13327-56-5
Perillene	9.792	1096.98	539-52-6
6-Nonenal, (Z)-/(E)-	9.887	1100.31	2277-19-2
Butanoic acid, 2-methyl-, 2-methylbutyl ester	9.9	1100.75	2445-78-5
Nonanal	9.988	1103.76	124-19-6
Ethyl (+-)-3-acetoxybutyrate	10.089	1107.21	27846-49-7
Phenylethyl Alcohol	10.148	1109.23	60-12-8
Acetic acid, heptyl ester	10.172	1110.05	112-06-1
Octanoic acid, methyl ester	10.545	1122.8	111-11-5
Benzyl nitrile	10.896	1134.8	140-29-4
Hexanoic acid, 2-methylpropyl ester	11.323	1149.4	105-79-3
2,6-Nonadienal, (E,Z)-	11.359	1150.63	557-48-2
2-Nonenal, (E)-	11.578	1158.12	18829-56-6
Acetic acid, phenylmethyl ester	11.626	1159.76	140-11-4
Benzoic acid, ethyl ester	11.869	1168.07	93-89-0
1-Nonanol	11.934	1170.29	143-08-8
4-Terpineol	12.178	1178.63	562-74-3
Creosol	12.403	1186.32	93-51-6
Methyl salicylate	12.504	1189.78	119-36-8
Hexanoic acid, butyl ester	12.51	1189.98	626-82-4
Butanoic acid, hexyl ester	12.528	1190.6	2639-63-6
α-Terpineol	12.587	1192.62	98-55-5
3-Octen-1-ol, acetate, (Z)-	12.653	1194.87	69668-83-3
Octanoic acid, ethyl ester	12.7	1196.48	106-32-1
Decanal	12.95	1205.06	112-31-2
Acetic acid, octyl ester	13.08	1209.53	112-14-1
2,4-Nonadienal, (E,E)-	13.252	1215.45	5910-87-2
β-Cyclocitral	13.288	1216.69	432-25-7
Benzenepropanol	13.596	1227.29	122-97-4
Benzeneacetic acid, ethyl ester	13.958	1239.75	101-97-3
Citral, (E)-	14	1241.19	5392-40-5
4-Oxononanal	14.065	1243.43
Hexanoic acid, 2-methylbutyl ester	14.291	1251.2	2601-13-0
Acetic acid, 2-phenylethyl ester	14.297	1251.41	103-45-7
Hexanoic acid, 2-phenylethyl ester	14.303	1251.62	6290-37-5
β-Cyclohomocitral	14.338	1252.82	472-66-2
2-Decenal, (E)-	14.564	1260.6	3913-81-3
2.4-Decadienal. (E.E)-	16.148	1316	25152-84-5
Benzoic acid, 2-methylpropyl ester	16.451	1327.04	120-50-3
Propanoic acid, 2-methyl-, octyl ester	16.879	1342.64	109-15-9
2-Undecenal	17.424	1362.5	2463-77-6
3-Phenyl-1-propanol, acetate	17.508	1365.56	122-72-5
Hexanoic acid, hexyl ester	18.024	1384.37	6378-65-0
3-Decen-1-ol, acetate, (Z)-	18.119	1387.83	81634-99-3
Decanoic acid, ethyl ester	18.267	1393.22	110-38-3
Acetic acid, decyl ester	18.653	1407.6	112-17-4
β-Caryophyllene	18.92	1417.74	87-44-5
α-Ionone	18.974	1419.79	127-41-3
cis-Geranylacetone	19.15	1426.48	3879-26-3
β-Ionone, dihydro-	19.282	1431.5	17283-81-7
Acetic acid, cinnamyl ester	19.579	1442.78	103-54-8
trans-Geranylacetone	19.68	1446.62	3796-70-1
α-Caryophyllene	19.864	1453.61	6753-98-6
γ-Decalactone	20	1458.78	706-14-9
Cinnamic acid, ethyl ester	20.161	1464.89	103-36-6
β-Ionone	20.475	1476.82	14901-07-6
β-Ionone epoxide	20.541	1479.33	23267-57-4
Undecanoic acid, ethyl ester	20.891	1492.63	627-90-7
δ-Cadinene	21.502	1516.76	483-76-1
Actinidiolide, dihydro-	21.651	1522.75	17092-92-1
Dodecanoic acid, ethyl ester	23.366	1591.68	106-33-2
a RT = retention time
b RI = retention index

## Sheet: B) Relative content of VOCs
Supplementary Table S2: VOCs detected in melon flesh samples. A: List of VOCs detected. B: Relative content of VOCs (ng/g frozen tissue)
Line	Replicate	Total VOCs	Total aldehydes	Total alcohols	Total esters	Total furans	Total ketones	Total terpenes	Total sulfures	% Aldehydes	% Alcohols	% Esters	% Furans	% Ketones	% Terpenes	% Sulfures	% Alkanes	% Benzoids	Pentane. 1-chloro-	Benzeneacetaldehyde	2.4-Decadienal. (E.E)-	2.4-Heptadienal. (E.E)-1	2.4-Nonadienal. (E.E)-	2.6-Nonadienal. (E.Z)-	2-Butenal. 2-methyl-	2-Decenal. (E)-	2-Heptenal. (Z)-	2-Hexenal. (E)-	2-Nonenal. (E)-	2-Octenal. (E)-	2-Undecenal	4-Oxononanal	6-Nonenal. (Z)-	Butanal. 2-methyl-	Butanal. 3-methyl-	Benzaldehyde	Decanal	Heptanal	Hexanal	Nonanal	Octanal	Pentanal	1-Butanol. 2-methyl-	1-Butanol. 3-methyl-	1-Heptanol	1-Hexanol	1-Nonanol	1-Octen-3-ol	1-Octanol
NE	C1_MEAN	326126	15399.3	29718.7	259896	418.791	0	19933.9	0	4.72189	9.11266	79.6921	0.128414	0	6.11235	0	0	0.232596	0	709.467	0	0	201.987	2284.93	411.186	0	0	0	1598.53	0	0	0	0	118.65	26.6714	3488.96	175.704	495.745	2231.59	997.422	2658.46	0	5248.7	76.3307	0	9313.9	73.666	658.894	3665.22
NE	C2	298345	16771	23016	238048	571.509	0	19159.5	186.869	5.62134	7.71455	79.7894	0.19156	0	6.42193	0.062635	0	0.198572	0	944.8	0	0	0	2979.26	409.323	0	0	0	2821.82	0	0	0	2277.07	223.211	67.8455	3223.05	197.742	413.186	1576.39	1637.31	0	0	3807.06	0	0	8308.05	0	227.172	1694.19
NE	C3	144810	6094.89	17052.8	104822	311.616	22.307	16314.5	3.44071	4.2089	11.776	72.3859	0.215191	0.0154044	11.2662	0.00237602	0	0.129998	0	100.169	0	0	0	2244.6	73.4981	0	181.185	0	1371.43	0	0	0	445.469	0	0	556.787	0	199.968	455.439	466.341	0	0	656.348	0	328.775	5523.84	249.563	820.507	5663.61
VED	V3	272254	13975.7	13382	217158	331.427	0	27296.2	0	5.13332	4.91527	79.7627	0.121734	0	10.026	0	0	0.0409589	0	112.502	0	0	0	1806.71	303.073	0	0	0	1592.95	0	0	0	0	24.1243	0	1138.22	203.374	472.328	1378.33	693.943	6250.13	0	1237.07	0	0	3173.37	97.5642	496.316	4082.85
VED	V4	83033.2	7108.14	20496.9	45218.3	122.194	0	9845.25	6.00108	8.5606	24.6851	54.4581	0.147162	0	11.857	0.00722732	0	0.284732	0	91.172	0	0	0	1154.56	0	0	212.435	229.314	1017	0	0	0	0	79.627	36.6703	258.934	84.5007	426.338	726.904	337.654	2453.03	0	868.864	28.8092	231.997	8515.63	46.367	396.254	8969.13
VED	V8	230593	9066.53	25702.4	177953	268.578	0	17153.7	1.86	3.93183	11.1462	77.1721	0.116473	0	7.43894	0.000806614	0	0.19366	0	427.452	0	0	0	1462.65	0	0	0	0	1153.18	0	0	0	0	142.436	34.7711	568.965	119.647	241.233	746.594	293.851	3875.76	0	1081.69	42.9135	372.44	8795.8	0	597.892	12284.1
nor-1	A1	55457.3	28922.9	7419.1	48.6277	1869.68	837.895	15868.2	0	52.1535	13.3781	0.087685	3.37139	1.51088	28.6134	0	0.885118	0	490.862	8.5961	808.419	972.815	1210.16	0	0	643.189	2742.04	192.814	354.209	7184.05	596.48	39.046	0	0	0	189.33	977.535	552.609	9649.69	2247.62	554.306	0	0	0	308.046	1604.32	494.661	3208.42	1486.42
nor-1	A3	41662.8	15753.4	6997.85	182.413	925.841	665.305	17054.8	0	37.8118	16.7964	0.437831	2.22223	1.59688	40.9354	0	0.199458	0	83.0996	10.4383	108.683	711.599	583.368	47.2669	0	365.71	1798.55	167.116	271.881	4488.87	290.955	32.8253	0	0	0	214.817	506.515	222.606	4489.42	1120.84	321.987	0	0	0	247.726	2845.86	364.032	2309.98	1058.6
nor-1	H4	58135	33081.4	6593.73	119.341	2459.27	978.249	14393	0	56.9045	11.3421	0.205282	4.23028	1.68272	24.758	0	0.877128	0	509.918	8.16945	964.932	1222.47	1387.22	18.4685	0	1058.49	3078.56	206.836	487.296	8076.19	736.472	56.8708	0	0	0	197.606	818.906	544.878	10236.1	2995.37	887.796	98.7445	0	0	545.356	733.47	345.581	2817.88	1855.83
nor-3	B2	285350	20979.9	20189.5	207889	886.613	0	35078	0	7.35236	7.07535	72.8542	0.310711	0	12.293	0	0	0.114356	0	391.296	0	0	255.678	2137.95	0	80.6642	843.859	0	2642.48	1461	0	0	1345.97	18.3675	0	653.064	623.996	910.615	2916.11	2034.39	4664.51	0	1334.7	0	515.796	4980.2	279.082	635.149	9518.79
nor-3	D1	240986	21897.4	25298	174949	99.0999	0	18727.4	15.5317	9.08659	10.4977	72.597	0.0411227	0	7.77117	0.00644506	0	0	0	30.2198	0	0	0	1038.05	250.638	0	0	0	960.711	0	0	0	1802.21	0	0	944.552	0	761.164	1162.99	1955.11	12991.8	0	737.848	0	0	5588.46	232.509	1029.94	14298.3
nor-3	D4	148962	13805.2	17920	94914.5	547.674	577.571	20072.9	5.60778	9.26759	12.0299	63.717	0.367659	0.387729	13.4751	0.00376456	0	0.751214	0	942.483	0	0	0	2538.73	174.298	0	275.997	0	1984.37	0	0	0	0	153.776	74.0246	1282.96	209.977	838.642	1698.2	669.821	2961.96	0	2551.04	0	191.26	6869.48	0	561.657	4498.46
nor-3	H2	196317	6261.99	27034.4	149295	154.397	0	13360.4	0	3.18974	13.7708	76.0477	0.0786467	0	6.80551	0	0	0.107687	0	83.0587	0	0	0	944.817	188.539	0	48.9818	0	1101.44	0	0	0	0	0	0	881.813	0	239.314	838.293	0	1935.74	0	1505.78	0	523.01	8311.65	0	1054.63	12575.5
[truncated: 100 more columns]
